# Supplementary material for: A Role for Periostin Pathological Variants and Their Interaction with HSP70-1a in Promoting Pancreatic Cancer Progression and Chemoresistance
Source: Int J Mol Sci. 2024 Dec 8;25(23):13205. doi: 10.3390/ijms252313205 (PMC11641934; doi:10.3390/ijms252313205)
Supplement: Supplementary file 1 [file ijms-25-13205-s001.zip]

Archive with 1 entries (1 files):
- ijms-3312112-supplementary.pdf
